# Supplementary material for: Factors Associated with Condomless Anal Sex and Absence of Pre-Exposure Prophylaxis (PrEP) Use Among Brazilian Men Who Have Sex with Men: A Cross-Sectional Study
Source: Infect Dis Rep. 2025 Dec 12;17(6):149. doi: 10.3390/idr17060149 (PMC12732578; doi:10.3390/idr17060149)
Supplement: Supplementary file 1 [file idr-17-00149-s001.zip]

Archive with 1 entries (1 files):
- idr-3970264-supplementary.pdf
